# Supplementary material for: Prediction of novel drug indications using network driven biological data prioritization and integration
Source: J Cheminform. 2014 Jan 7;6:1. doi: 10.1186/1758-2946-6-1 (PMC3896815; doi:10.1186/1758-2946-6-1)
Supplement: Additional file 1 — Predicted disease-drug interactions. [file 1758-2946-6-1-S1.XLSX]

## Sheet: Sheet1
Anemia	budesonide
Anemia	chlorpropamide
Anemia	daunorubicin
Anemia	diethylcarbamazine
Anemia	galantamine
Anemia	lansoprazole
Anemia	levamisole
Anemia	mercaptopurine
Anemia	methylprednisolone
Anemia	mitoxantrone
Anemia	pentoxifylline
Anemia	prednisolone
Anemia	prednisone
Anemia	raloxifene
Anemia	riboflavin
Anemia	tenoxicam
Anemia	valdecoxib
Breast Cancer	doxorubicin
Breast Cancer	enoxacin
Breast Cancer	ganciclovir
Breast Cancer	genistein
Breast Cancer	imatinib
Breast Cancer	nocodazole
Breast Cancer	paclitaxel
Breast Cancer	phenformin
Breast Cancer	progesterone
Breast Cancer	roxithromycin
Breast Cancer	spironolactone
Breast Cancer	tamoxifen
Colon Cancer	acetaminophen
Colon Cancer	alprostadil
Colon Cancer	amrinone
Colon Cancer	azacitidine
Colon Cancer	baclofen
Colon Cancer	camptothecin
Colon Cancer	dacarbazine
Colon Cancer	dihydroergotamine
Colon Cancer	doxorubicin
Colon Cancer	droperidol
Colon Cancer	enoxacin
Colon Cancer	ergocalciferol
Colon Cancer	estradiol
Colon Cancer	gefitinib
Colon Cancer	lovastatin
Colon Cancer	mimosine
Colon Cancer	nocodazole
Colon Cancer	paclitaxel
Colon Cancer	phenformin
Colon Cancer	podofilox
Colon Cancer	ramipril
Colon Cancer	roxithromycin
Colon Cancer	tamoxifen
Colon Cancer	terbutaline
Colon Cancer	tranexamic acid
Congenital disorder	azacitidine
Congenital disorder	biotin
Congenital disorder	dexamethasone
Congenital disorder	dinoprostone
Congenital disorder	enoxacin
Congenital disorder	hydrocortisone
Congenital disorder	leflunomide
Congenital disorder	lovastatin
Congenital disorder	nimodipine
Congenital disorder	oxprenolol
Congenital disorder	phenformin
Congenital disorder	simvastatin
Congenital disorder	tetracycline
Congenital disorder	tretinoin
Diabetes Mellitus	azathioprine
Diabetes Mellitus	betamethasone
Diabetes Mellitus	carteolol
Diabetes Mellitus	clotrimazole
Diabetes Mellitus	dacarbazine
Diabetes Mellitus	dexamethasone
Diabetes Mellitus	diazoxide
Diabetes Mellitus	diethylcarbamazine
Diabetes Mellitus	ergocalciferol
Diabetes Mellitus	estradiol
Diabetes Mellitus	guanethidine
Diabetes Mellitus	hydrocortisone
Diabetes Mellitus	ketotifen
Diabetes Mellitus	loperamide
Diabetes Mellitus	lovastatin
Diabetes Mellitus	metformin
Diabetes Mellitus	methylprednisolone
Diabetes Mellitus	phenacetin
Diabetes Mellitus	pioglitazone
Diabetes Mellitus	probucol
Diabetes Mellitus	rosiglitazone
Diabetes Mellitus	selegiline
Diabetes Mellitus	streptozocin
Diabetes Mellitus	tolbutamide
Diabetes Mellitus	verapamil
Duchenne muscular dystrophy	cefalotin
Duchenne muscular dystrophy	clofazimine
Duchenne muscular dystrophy	flecainide
Duchenne muscular dystrophy	meropenem
Duchenne muscular dystrophy	vancomycin
Follicular Thyroid Carcinoma	cefoxitin
Follicular Thyroid Carcinoma	gefitinib
Follicular Thyroid Carcinoma	irinotecan
Follicular Thyroid Carcinoma	isotretinoin
Follicular Thyroid Carcinoma	letrozole
Follicular Thyroid Carcinoma	mimosine
Follicular Thyroid Carcinoma	orlistat
Follicular Thyroid Carcinoma	prilocaine
Follicular Thyroid Carcinoma	propafenone
Follicular Thyroid Carcinoma	rofecoxib
Follicular Thyroid Carcinoma	valdecoxib
Huntingtons Disease	bupivacaine
Huntingtons Disease	citalopram
Huntingtons Disease	cloxacillin
Huntingtons Disease	ethosuximide
Huntingtons Disease	galantamine
Huntingtons Disease	guanethidine
Huntingtons Disease	imipramine
Huntingtons Disease	leflunomide
Huntingtons Disease	mesalazine
Huntingtons Disease	mitoxantrone
Huntingtons Disease	naringenin
Huntingtons Disease	nimesulide
Huntingtons Disease	orlistat
Huntingtons Disease	pilocarpine
Huntingtons Disease	prilocaine
Huntingtons Disease	propafenone
Huntingtons Disease	riluzole
Huntingtons Disease	selegiline
Leukemia	azacitidine
Leukemia	cyclosporine
Leukemia	daunorubicin
Leukemia	dexamethasone
Leukemia	enoxacin
Leukemia	etoposide
Leukemia	imatinib
Leukemia	oxytetracycline
Leukemia	procainamide
Leukemia	sirolimus
Leukemia	tretinoin
Liver cancer	cinnarizine
Liver cancer	clofibrate
Liver cancer	daunorubicin
Liver cancer	enoxacin
Liver cancer	estradiol
Liver cancer	lovastatin
Liver cancer	paclitaxel
Liver cancer	podofilox
Liver cancer	probucol
Liver cancer	resveratrol
Melanoma	amantadine
Melanoma	amiloride
Melanoma	ampicillin
Melanoma	azacitidine
Melanoma	chloroquine
Melanoma	cinnarizine
Melanoma	cyclosporine
Melanoma	dacarbazine
Melanoma	dinoprostone
Melanoma	droperidol
Melanoma	ergocalciferol
Melanoma	estradiol
Melanoma	flucytosine
Melanoma	ganciclovir
Melanoma	gefitinib
Melanoma	geldanamycin
Melanoma	levamisole
Melanoma	lincomycin
Melanoma	lovastatin
Melanoma	mimosine
Melanoma	podofilox
Melanoma	raloxifene
Melanoma	scopolamine
Melanoma	tetracycline
Melanoma	theobromine
Melanoma	ticlopidine
Melanoma	timolol
Melanoma	tranexamic acid
Muscular Dystrophies	arecoline
Muscular Dystrophies	cefalotin
Muscular Dystrophies	cefoxitin
Muscular Dystrophies	chlorpropamide
Muscular Dystrophies	dicumarol
Muscular Dystrophies	fludrocortisone
Muscular Dystrophies	flutamide
Muscular Dystrophies	galantamine
Muscular Dystrophies	loperamide
Muscular Dystrophies	oxytetracycline
Muscular Dystrophies	pralidoxime
Muscular Dystrophies	vancomycin
Nevus	cefalotin
Nevus	droperidol
Nevus	etodolac
Nevus	isotretinoin
Nevus	mimosine
Nevus	oxytetracycline
Nevus	piperacillin
Nevus	streptomycin
Osteoarthritis	bupivacaine
Osteoarthritis	cefoxitin
Osteoarthritis	clobetasol
Osteoarthritis	colchicine
Osteoarthritis	dinoprostone
Osteoarthritis	ergocalciferol
Osteoarthritis	flucytosine
Osteoarthritis	fluvastatin
Osteoarthritis	gentamicin
Osteoarthritis	mesalazine
Osteoarthritis	minocycline
Osteoarthritis	nimesulide
Osteoarthritis	spironolactone
Osteoarthritis	terazosin
Osteoporosis	alsterpaullone
Osteoporosis	cefoxitin
Osteoporosis	chlorpropamide
Osteoporosis	ethosuximide
Osteoporosis	flutamide
Osteoporosis	galantamine
Osteoporosis	glipizide
Osteoporosis	neomycin
Osteoporosis	raloxifene
Osteoporosis	riboflavin
Osteoporosis	spironolactone
Osteoporosis	sulfasalazine
Osteoporosis	tenoxicam
Osteoporosis	vancomycin
Ovarian Cancer	aminoglutethimide
Ovarian Cancer	azacitidine
Ovarian Cancer	biotin
Ovarian Cancer	dicumarol
Ovarian Cancer	etomidate
Ovarian Cancer	gefitinib
Ovarian Cancer	irinotecan
Ovarian Cancer	ketotifen
Ovarian Cancer	mecamylamine
Ovarian Cancer	mifepristone
Ovarian Cancer	paclitaxel
Ovarian Cancer	phenformin
Ovarian Cancer	raloxifene
Ovarian Cancer	roxithromycin
Ovarian Cancer	spironolactone
Ovarian Cancer	tamoxifen
Ovarian Cancer	thalidomide
Ovarian Cancer	tranexamic acid
Ovarian Cancer	troglitazone
Papillary Thyroid Carcinoma	etodolac
Papillary Thyroid Carcinoma	gefitinib
Papillary Thyroid Carcinoma	letrozole
Polycystic ovary syndrome	clomifene
Polycystic ovary syndrome	dehydroepiandrosterone
Polycystic ovary syndrome	estrone
Polycystic ovary syndrome	etomidate
Polycystic ovary syndrome	gliclazide
Polycystic ovary syndrome	glimepiride
Polycystic ovary syndrome	hesperetin
Polycystic ovary syndrome	metformin
Polycystic ovary syndrome	minoxidil
Polycystic ovary syndrome	mometasone
Polycystic ovary syndrome	naringenin
Polycystic ovary syndrome	repaglinide
Polycystic ovary syndrome	sulfapyridine
Prostate cancer	azacitidine
Prostate cancer	berberine
Prostate cancer	chlorpromazine
Prostate cancer	mimosine
Prostate cancer	mometasone
Prostate cancer	nocodazole
Prostate cancer	paclitaxel
Prostate cancer	progesterone
Prostate cancer	raloxifene
Prostate cancer	ramipril
Prostate cancer	roxithromycin
Prostate cancer	spironolactone
Prostate cancer	tamoxifen
Prostate cancer	tetracycline
Prostate cancer	thalidomide
Prostate cancer	tranexamic acid
Prostate cancer	valproic acid
Rheumatoid Arthritis	acenocoumarol
Rheumatoid Arthritis	azathioprine
Rheumatoid Arthritis	bepridil
Rheumatoid Arthritis	betamethasone
Rheumatoid Arthritis	cefoperazone
Rheumatoid Arthritis	chlorambucil
Rheumatoid Arthritis	chloroquine
Rheumatoid Arthritis	clofibrate
Rheumatoid Arthritis	diflunisal
Rheumatoid Arthritis	dinoprostone
Rheumatoid Arthritis	ergocalciferol
Rheumatoid Arthritis	hydrocortisone
Rheumatoid Arthritis	lovastatin
Rheumatoid Arthritis	methimazole
Rheumatoid Arthritis	methotrexate
Rheumatoid Arthritis	minocycline
Rheumatoid Arthritis	myricetin
Rheumatoid Arthritis	naringenin
Rheumatoid Arthritis	novobiocin
Rheumatoid Arthritis	pentamidine
Rheumatoid Arthritis	prazosin
Rheumatoid Arthritis	prednisolone
Rheumatoid Arthritis	prilocaine
Rheumatoid Arthritis	propranolol
Rheumatoid Arthritis	raloxifene
Rheumatoid Arthritis	ribavirin
Rheumatoid Arthritis	salbutamol
Rheumatoid Arthritis	saquinavir
Rheumatoid Arthritis	spironolactone
Rheumatoid Arthritis	sulfasalazine
Rheumatoid Arthritis	sulindac
Rheumatoid Arthritis	tacrolimus
Rheumatoid Arthritis	tenoxicam
Rheumatoid Arthritis	thalidomide
Rheumatoid Arthritis	trazodone
Rheumatoid Arthritis	trifluoperazine
Sarcoma	amiloride
Sarcoma	azacitidine
Sarcoma	berberine
Sarcoma	biotin
Sarcoma	cinnarizine
Sarcoma	ergocalciferol
Sarcoma	ganciclovir
Sarcoma	gefitinib
Sarcoma	imatinib
Sarcoma	lovastatin
Sarcoma	neomycin
Sarcoma	paclitaxel
Sarcoma	roxithromycin
Sarcoma	tamoxifen
glioblastoma	aciclovir
glioblastoma	amiloride
glioblastoma	azacitidine
glioblastoma	berberine
glioblastoma	biotin
glioblastoma	buspirone
glioblastoma	dacarbazine
glioblastoma	doxycycline
glioblastoma	droperidol
glioblastoma	flucytosine
glioblastoma	fluvastatin
glioblastoma	imipenem
glioblastoma	irinotecan
glioblastoma	leflunomide
glioblastoma	loperamide
glioblastoma	lovastatin
glioblastoma	mefloquine
glioblastoma	mesalazine
glioblastoma	mimosine
glioblastoma	myricetin
glioblastoma	paclitaxel
glioblastoma	puromycin
glioblastoma	pyrimethamine
glioblastoma	repaglinide
glioblastoma	rolipram
glioblastoma	tamoxifen
glioblastoma	tranexamic acid
glioblastoma	troglitazone
glioblastoma	valproic acid
lung cancer	alsterpaullone
lung cancer	azathioprine
lung cancer	chlorambucil
lung cancer	doxorubicin
lung cancer	estradiol
lung cancer	famotidine
lung cancer	ganciclovir
lung cancer	gefitinib
lung cancer	lovastatin
lung cancer	mimosine
lung cancer	oxytetracycline
lung cancer	paclitaxel
lung cancer	phenformin
lung cancer	procainamide
lung cancer	roxithromycin
lung cancer	sirolimus
lung cancer	tamoxifen
lung cancer	tetracycline
lung cancer	tranexamic acid
